# Supplementary material for: Profile formation of academic self-concept in elementary school students in grades 1 to 4
Source: PLoS One. 2017 May 18;12(5):e0177854. doi: 10.1371/journal.pone.0177854 (PMC5436832; doi:10.1371/journal.pone.0177854)
Supplement: S1 Data&Syntax — (ZIP) [file pone.0177854.s003.zip]

Archive with 84 entries (79 files):
- S3_Data&Syntax/Model 1/
- S3_Data&Syntax/Model 1/MI Model 1_allgrades.inp
- S3_Data&Syntax/Model 1/MI Model 1_grade 1 3.inp
- S3_Data&Syntax/Model 1/MI Model 1_grade 1 4.inp
- S3_Data&Syntax/Model 1/MI Model 1_grade 2 3.inp
- S3_Data&Syntax/Model 1/MI Model 1_grade 2 4.inp
- S3_Data&Syntax/Model 1/MI Model 1_grade 3 4.inp
- S3_Data&Syntax/Model 1/Model 1_all Grades.inp
- S3_Data&Syntax/Model 1/Model 1_corr_all.inp
- S3_Data&Syntax/Model 1/Model 1_corr_mASC rASC 1 2.inp
- S3_Data&Syntax/Model 1/Model 1_corr_mASC rASC 1 3.inp
- S3_Data&Syntax/Model 1/Model 1_corr_mASC rASC 1 4.inp
- S3_Data&Syntax/Model 1/Model 1_corr_mASC rASC 2 3.inp
- S3_Data&Syntax/Model 1/Model 1_corr_mASC rASC 2 4.inp
- S3_Data&Syntax/Model 1/Model 1_corr_mASC rASC 3 4.inp
- S3_Data&Syntax/Model 1/Model 1_corr_mASC wASC 1 2.inp
- S3_Data&Syntax/Model 1/Model 1_corr_mASC wASC 1 3.inp
- S3_Data&Syntax/Model 1/Model 1_corr_mASC wASC 1 4.inp
- S3_Data&Syntax/Model 1/Model 1_corr_mASC wASC 2 3.inp
- S3_Data&Syntax/Model 1/Model 1_corr_mASC wASC 2 4.inp
- S3_Data&Syntax/Model 1/Model 1_corr_mASC wASC 3 4.inp
- S3_Data&Syntax/Model 1/Model 1_corr_wASC rASC 1 2.inp
- S3_Data&Syntax/Model 1/Model 1_corr_wASC rASC 1 3.inp
- S3_Data&Syntax/Model 1/Model 1_corr_wASC rASC 1 4.inp
- S3_Data&Syntax/Model 1/Model 1_corr_wASC rASC 2 4.inp
- S3_Data&Syntax/Model 1/Model 1_corr_wASC rASC 3 4.inp
- S3_Data&Syntax/Model 1/Model 1_Grade1.inp
- S3_Data&Syntax/Model 1/Model 1_Grade2.inp
- S3_Data&Syntax/Model 1/Model 1_Grade3.inp
- S3_Data&Syntax/Model 1/Model 1_Grade4.inp
- S3_Data&Syntax/Model 1/Model 1_mean_ref grade 2.inp
- S3_Data&Syntax/Model 1/Model 1_mean_ref grade 3.inp
- S3_Data&Syntax/Model 2/
- S3_Data&Syntax/Model 2/Model 2_Grade1.inp
- S3_Data&Syntax/Model 2/Model 2_Grade2.inp
- S3_Data&Syntax/Model 2/Model 2_Grade3.inp
- S3_Data&Syntax/Model 2/Model 2_Grade4.inp
- S3_Data&Syntax/Model 3/
- S3_Data&Syntax/Model 3/MI Model 3_allGrades.inp
- S3_Data&Syntax/Model 3/MI Model 3_grade 1 2.inp
- S3_Data&Syntax/Model 3/MI Model 3_grade 1 3.inp
- S3_Data&Syntax/Model 3/MI Model 3_grade 1 4.inp
- S3_Data&Syntax/Model 3/MI Model 3_grade 2 4.inp
- S3_Data&Syntax/Model 3/MI Model 3_grade 3 4.inp
- S3_Data&Syntax/Model 3/Model 3_corr_mASC rASC 1 2.inp
- S3_Data&Syntax/Model 3/Model 3_corr_mASC rASC 1 3.inp
- S3_Data&Syntax/Model 3/Model 3_corr_mASC rASC 1 4.inp
- S3_Data&Syntax/Model 3/Model 3_corr_mASC rASC 2 3.inp
- S3_Data&Syntax/Model 3/Model 3_corr_mASC rASC 2 4.inp
- S3_Data&Syntax/Model 3/Model 3_corr_mASC rASC 3 4.inp
- S3_Data&Syntax/Model 3/Model 3_corr_mASC wASC 1 2.inp
- S3_Data&Syntax/Model 3/Model 3_corr_mASC wASC 1 3.inp
- S3_Data&Syntax/Model 3/Model 3_corr_mASC wASC 1 4.inp
- S3_Data&Syntax/Model 3/Model 3_corr_mASC wASC 2 3.inp
- S3_Data&Syntax/Model 3/Model 3_corr_mASC wASC 2 4.inp
- S3_Data&Syntax/Model 3/Model 3_corr_mASC wASC 3 4.inp
- S3_Data&Syntax/Model 3/Model 3_corr_wASC rASC 1 2.inp
- S3_Data&Syntax/Model 3/Model 3_corr_wASC rASC 1 3.inp
- S3_Data&Syntax/Model 3/Model 3_corr_wASC rASC 1 4.inp
- S3_Data&Syntax/Model 3/Model 3_corr_wASC rASC 2 3.inp
- S3_Data&Syntax/Model 3/Model 3_corr_wASC rASC 2 4.inp
- S3_Data&Syntax/Model 3/Model 3_Grade1.inp
- S3_Data&Syntax/Model 3/Model 3_Grade2.inp
- S3_Data&Syntax/Model 3/Model 3_Grade3.inp
- S3_Data&Syntax/Model 3/Model 3_Grade4.inp
- S3_Data&Syntax/Model 3/Model 3_mean_ref_grade 2.inp
- S3_Data&Syntax/Model 3/Model 3_mean_ref_grade 3.inp
- S3_Data&Syntax/Model 3/Model 3_mean_ref_grade 4.inp
- S3_Data&Syntax/Model 4/
- S3_Data&Syntax/Model 4/Model 4_Grade1.inp
- S3_Data&Syntax/Model 4/Model 4_Grade2.inp
- S3_Data&Syntax/Model 4/Model 4_Grade3.inp
- S3_Data&Syntax/Model 4/Model 4_Grade4.inp
- S3_Data&Syntax/Model 5/
- S3_Data&Syntax/Model 5/Model 5_allGrades.inp
- S3_Data&Syntax/Model 5/Model 5_Grade1.inp
- S3_Data&Syntax/Model 5/Model 5_Grade2.inp
- S3_Data&Syntax/Model 5/Model 5_Grade3.inp
- S3_Data&Syntax/Model 5/Model 5_Grade4.inp
- S3_Data&Syntax/Model IE-FO grade 3.inp
- S3_Data&Syntax/Model IE-FO grade 4.inp
- S3_Data&Syntax/Model IE-NMS grade 3.inp
- S3_Data&Syntax/Model IE-NMS grade 4.inp
- S3_Data&Syntax/Think_IE_pone.sav
