# Supplementary material for: Profile formation of academic self-concept in elementary school students in grades 1 to 4
Source: PLoS One. 2017 May 18;12(5):e0177854. doi: 10.1371/journal.pone.0177854 (PMC5436832; doi:10.1371/journal.pone.0177854)
Supplement: S1 Data&Syntax — (ZIP) [file pone.0177854.s003.zip › S3_Data&Syntax/Model 3/Model 3_corr_mASC wASC 1 2.inp]

TITLE: Model 3 comparison of the correlation between mASC and wASC between grade 1 and 2
DATA:
file = "Think.dat";
!specification of the input file that needs to be located in the same folder
!as this input file
format is 30F15;

VARIABLE:

names = x1 codecl x3 x4 x5 grade x6
          x7 e_sexkid e_age_m e_ageky e_language
          schulab_e age_einy note_m note_d g1 g2 g3
          r1 r2 r3 m1 m2 m3 w1 w2 w3 sex_kid lang_kid
          ;

usevariables = g1 g2 g3 r1 r2 r3 m1 m2 m3 w1 w2 w3;

categorical = g1 g2 g3 r1 r2 r3 m1 m2 m3 w1 w2 w3;
missing are all(-99);
cluster=codecl;

grouping=grade(1=1 2=2 3=3 4=4);

ANALYSIS:
Type is complex;
parameterization=theta;

Model:
      rASC by r1 r2 r3;
      wASC by w1 w2 w3; 
      mASC by m1 m2 m3;
      gASC by g1 g2 g3;

Model 4:
w2@0;

Model 1:
mASC with wASC (p1);
mASC (p2);
wASC (p3);

Model 2:
mASC with wASC (p4);
mASC (p5);
wASC (p6);

model constraint:
New (corr1);
New (corr2);

corr1 = (p1/(sqrt(p2)*sqrt(p3)));
corr2 = (p4/(sqrt(p5)*sqrt(p6)));


MODEL TEST:
corr1 = corr2;

OUTPUT:
sampstat stdyx;
                 
                 
