# Supplementary material for: Profile formation of academic self-concept in elementary school students in grades 1 to 4
Source: PLoS One. 2017 May 18;12(5):e0177854. doi: 10.1371/journal.pone.0177854 (PMC5436832; doi:10.1371/journal.pone.0177854)
Supplement: S1 Data&Syntax — (ZIP) [file pone.0177854.s003.zip › S3_Data&Syntax/Model IE-FO grade 3.inp]

TITLE: Model I/E-FO grade 3
DATA:
file = "Think.dat";
!specification of the input file that needs to be located in the same folder
!as this input file
format is 36F15;

VARIABLE:

names = x1 codecl x3 x4 x5 grade x6
          x7 e_sexkid e_age_m e_ageky e_language
          schulab_e age_einy note_m note_d g1 g2 g3
          r1 r2 r3 m1 m2 m3 w1 w2 w3 sex_kid lang_kid
          l a s m Znmatges Zndeuges;

usevariables = g1 g2 g3 r1 r2 r3 m1 m2 m3 w1 w2 w3 Znmatges Zndeuges interc;

categorical = g1 g2 g3 r1 r2 r3 m1 m2 m3 w1 w2 w3;
missing are all(-99);
cluster=codecl;

subpopulation=grade==3;
define: interc=Znmatges*Zndeuges;

Analysis: type is complex;
parameterization=theta;

Model: 
gASC@1;
gASC by g1* g2 g3;
mASC@1;
mASC by m1* m2 m3;
wASC@1;
wASC by w1* w2 w3;
rASC@1;
rASC by r1* r2 r3;
            
mASC wASC rASC  on interc;  
gASC mASC wASC rASC on Znmatges Zndeuges;

Output: sampstat; stdyx;


 

 
                 
